# Supplementary material for: Selection of an Optimal Metabolic Model for Accurately Predicting the Hepatic Clearance of Albumin-Binding-Sensitive Drugs
Source: Pharmaceuticals (Basel). 2025 Jul 1;18(7):991. doi: 10.3390/ph18070991 (PMC12299470; doi:10.3390/ph18070991)
Supplement: Supplementary file 1 [file pharmaceuticals-18-00991-s001.zip]

Archive with 1 entries (1 files):
- pharmaceuticals-3689010-supplementary.pdf
